# Supplementary material for: Strategies to Aid Successful Transition of Adolescents with Congenital Heart Disease: A Systematic Review
Source: Children (Basel). 2023 Feb 22;10(3):423. doi: 10.3390/children10030423 (PMC10047586; doi:10.3390/children10030423)
Supplement: Supplementary file 1 [file children-10-00423-s001.zip]

Archive with 1 entries (1 files):
- children-2215319-supplementary.pdf
